# Supplementary material for: Evaluation of Deformation and Antibacterial Properties of Dental Alginates Mixed with Silver Nanoparticles
Source: Materials (Basel). 2025 Apr 30;18(9):2069. doi: 10.3390/ma18092069 (PMC12072492; doi:10.3390/ma18092069)
Supplement: Supplementary file 1 [file materials-18-02069-s001.zip]

Archive with 1 entries (1 files):
- materials-3566985-supplementary.pdf
